# Supplementary material for: Exploring the Association Between Urinary Incontinence and Depression Based on a Series of Large-Scale National Health Studies in Türkiye
Source: J Clin Med. 2025 Jul 23;14(15):5213. doi: 10.3390/jcm14155213 (PMC12347464; doi:10.3390/jcm14155213)
Supplement: Supplementary file 1 [file jcm-14-05213-s001.zip]

Archive with 2 entries (2 files):
- supplement Figure S1.pdf
- Supplementary_Tables.pdf
